# Supplementary material for: Training in Honey Bee Veterinary Medicine in Italy: An Observational Study and Practical Proposals to Face Professional Challenges
Source: Animals (Basel). 2023 May 29;13(11):1795. doi: 10.3390/ani13111795 (PMC10252088; doi:10.3390/ani13111795)
Supplement: Supplementary file 1 [file animals-13-01795-s001.zip]

Archive with 1 entries (1 files):
- animals-2385873-supplementary.pdf
